# Supplementary material for: G1 Interacts with OsMADS1 to Regulate the Development of the Sterile Lemma in Rice
Source: Plants (Basel). 2024 Feb 11;13(4):505. doi: 10.3390/plants13040505 (PMC10892649; doi:10.3390/plants13040505)
Supplement: Supplementary file 1 [file plants-13-00505-s001.zip]

Archive with 2 entries (2 files):
- Supplementary Figures S1-S5.pdf
- Supplementary Tables S1.pdf
